# Supplementary material for: Peptide Selection of MMP-1 for Electrochemical Sensing with Epitope-Imprinted Poly(TPARA-co-EDOT)s
Source: Biosensors (Basel). 2022 Nov 15;12(11):1018. doi: 10.3390/bios12111018 (PMC9688374; doi:10.3390/bios12111018)
Supplement: Supplementary file 1 [file biosensors-12-01018-s001.zip]

Archive with 1 entries (1 files):
- biosensors-2009931-supplementary.pdf
